# Supplementary material for: ARTAG in the basal forebrain: widening the constellation of astrocytic tau pathology
Source: Acta Neuropathol Commun. 2016 Jun 13;4:59. doi: 10.1186/s40478-016-0330-7 (PMC4906820; doi:10.1186/s40478-016-0330-7)
Supplement: Additional file 1: — Additional information on case demographics and qualitative/semi-quantitative assessment of ARTAG pathology with summary of data. ARTAG pathology was semi-quantitatively rated 1-4 (low to high burden) under columns K-U. (XLSX 30 kb) [file 40478_2016_330_MOESM1_ESM.xlsx]

## Sheet: Demographics of available cases
Case	Gender	Age at onset	Age at death	Duration of disease	Diagnosis	Presence of ARTAG in basal forebrain	Presence of ARTAG in anterior basal forebrain	Presence of ARTAG in intermediate basal forebrain	Presence of ARTAG in posterior basal forebrain	Subpial	Subependymal	Perivascular	White Matter	Grey Matter	Sulcal Depth	Thorny Shaped Astrocyte	Granular/Fuzzy Astrocye	Occasional	Focal	Wide Spread
1	M	74	77	3	PD-MCI	N		N	N												*Number indicates number of occurences per case*
2	F	67	85	18	PD-MCI	N	N/A
3	F	54	72	18	PD	N			N
4	M	72	81	9	PDD	Y	N		Y			1				1			1
5	M	65	82	18	PDD	N	N
6	M	70	76	7	PD	Y		Y		1						1			1
7	M	86	89	3	PD	Y	Y			1						1			1
8	F	72	84	11	PDD	Y		Y		1						1				1
9	M	74	87	13	PDD	N	N/A		N
10	M	75	80	5	PD	N	N
11	M	65	75	11	PD	Y		Y	Y	2					1	2			1	1
12	M	35	54	19	PDD	N			N
13	M	67	81	15	PD	Y	Y			1						1				1
14	M	74	78	4	PDD	N	N/A		N
15	M	52	73	22	PDD	N	N
16	F	67	80	13	PD	N		N
17	M	73	83	9	PDD	N			N
18	M	71	82	11	PDD	N			N
19	M	58	75	18	PD	N			N
20	M	42	62	20	PD-MCI	N			N
21	M	47	61	14	PDD	N	N
22	M	43	58	15	PDD	N	N	N
23	M	64	79	15	PD-MCI	N		N
24	M	65	73	8	PD	N	N		N
25	M	69	70	1	DLB	N	N	N
26	F	71	83	13	PDD	N	N
27	F	67	81	14	PD	N	N
28	M	61	74	14	PD-MCI	N	N/A
29	M	47	74	27	PDD	Y		Y		1						1		1
30	F	78	88	11	PDD	Y			Y			1				1		1
31	M	77	81	4	PDD	N	N
32	F	69	79	10	PD	Y	Y					1				1		1
33	M	50	75	25	PD-MCI	N			N
34	M	67	75	8	PD	N	N
35	F	62	76	14	PD	N		N	N
36	M	66	72	6	PD-MCI	Y	N		Y			1				1			1
37	M	58	61	2	PD	N		N
38	F	51	66	16	PD-MCI	N		N
39	F	62	73	11	PDD	N		N
40	M	69	78	10	PD	N	N
41	M	40	66	26	PD-MCI	N			N
42	F	68	88	21	PDD	N		N
43	F	67	80	14	PDD	N	N
44	F	74	84	10	PDD	N			N
45	F	61	75	14	PD	Y	N	Y		1						1			1
46	M	82	85	3	PDD	N	N
47	M	53	62	9	PDD	N	N
48	M	64	74	10	PDD	Y		Y	Y	2		1				3		1	2
49	F	62	80	18	PD	N	N		N
50	F	80	89	9	PDD	N	N		N
51	F	72	85	13	PDD	Y	Y			1		1				2		1		1
52	M	59	65	6	PD	Y	N	Y				1					1		1
53	M	71	76	6	DLB	N	N
54	M	72	76	4	PD	N	N
55	M	67	73	6	PDD	N		N
56	F	70	85	15	PDD	N		N
57	M	63	71	8	PD-MCI	N		N
58	M	63	71	8	DLB	N		N
59	M	63	80	17	PD-MCI	N		N	N
60	M	66	81	15	PD	N	N
61	F	58	80	22	PD	N		N
62	F	66	84	18	PD	N	N
63	F	68	88	18	PD	N		N
64	F	47	70	23	PD	N	N
65	M	75	81	6	PD	Y		Y	N	1						1				1
66	M	72	74	3	PD-MCI	Y		Y		1						1			1
67	M	60	65	5	DLB	N		N	N
68	F	68	86	18	PD	N	N
69	M	75	78	3	DLB	N		N	N
70	M	61	84	23	PD	N			N
71	M	71	81	9	PDD	N		N
72	M	53	79	27	PDD	N		N
73	M	52	69	17	PDD	N	N	N
74	M	75	82	7	PD	Y			Y	1						1		1
75	F	56	65	9	PD-MCI	Y	Y	N		1						1			1
76	F	64	84	20	PDD	N	N	N
77	F	72	78	6	PD	N	N	N/A
78	M	68	76	8	PDD	N	N
79	M	52	64	12	PD-MCI	N		N
80	M	68	84	16	PD	Y		Y		1		1				2			2
81	M	68	73	5	PDD	N		N
82	F	55	75	20	PD	N		N/A
83	M	64	82	18	PDD	Y		Y		1		1				2		1	1
84	M	77	88	11	PDD	Y			Y			1				1	?	1
85	M	43	57	14	PD-MCI	N	N	N
86	F	N/A	87	N/A	Control	N			N/A
87	M	56	69	13	PDD	N	N		N
88	M	67	83	16	PDD	Y	Y	Y		2		1				2	1	2	1
89	M	60	83	23	PDD	Y			Y			1				1			1
90	F	64	83	19	PDD	Y			Y			1				1				1
91	F	76	87	11	PDD	N			N
92	F	70	83	13	PDD	Y	Y					1				1			1
93	M	56	62	6	PD	N	N
94	M	68	77	9	PDD	Y		Y	Y	1		2		1		3	1		2	2
95	M	87	94	7	PDD	N	N/A
96	M	65	76	11	PD-MCI	N	N/A
97	M	73	81	8	PDD	Y	Y			1		1				2		1		1
98	M	59	75	16	PDD	N	N
99	M	53	67	14	PDD	N	N
100	M	54	68	14	PDD	N		N
101	M	80	81	1	DLB	Y	Y		N	1						1			1
102	F	68	84	16	PD	N	N
103	M	72	78	6	PD	N		N
104	F	77	86	9	PD	N		N
105	M	78	82	5	DLB	Y		Y				1				1			1
106	M	49	69	20	PDD	N			N
107	M	62	66	4	PD	N			N
108	M	63	77	14	PDD	Y	Y					1				1		1
109	F	53	71	18	PDD	N	N	N
110	M	72	85	13	PD	Y		Y				1				1			1
111	M	51	74	23	PDD	N		N	N
112	F	54	80	26	PD-MCI	N	N
113	F	47	72	25	PD-MCI	N	N/A	N
114	M	84	91	7	PD-MCI	N			Y?
115	M	68	79	11	PDD	N		N
116	M	50	74	24	PD	N		N
117	F	66	77	11	PDD	N	N
118	M	76	86	10	DLB	N	N	N
119	M	68	82	15	PDD	N			N/A
120	F	51	72	21	PD	N	N
121	F	68	79	11	PDD	N		N
122	F	73	85	12	PD	N		N
123	M	75	84	9	PD	Y	N	Y	Y	2						2			2
124	M	70	75	5	PDD	Y		N	Y			1				1			1
125	F	53	66	13	PD	Y		N	Y			1				1			1
126	F	73	76	3	PD	N	N	N	N
127	F	55	74	19	PD	N	N	N	N
128	M	51	68	17	PDD	N	N		N
129	M	35	64	29	PD	Y		Y	N			1				1		1
130	F	78	86	8	PD-MCI	N	N		N
131	M	75	80	5	PDD	Y	Y	Y	Y	1		3				4		1	3
132	M	34	67	33	PDD	Y		Y	N			2		1		1	2		3
133	F	82	89	7	PDD	N		N
134	M	53	75	22	PD-MCI	Y	N	N	Y	1						1		1
135	M	59	67	8	PD	N		N
136	M	58	70	12	PD-MCI	Y	Y		N	1						1		1
137	M	70	83	13	PD-MCI	Y	N	Y	N	1							1	1
138	M	68	74	6	PD-MCI	N	N	N	N
139	M	54	69	15	PD	N			N
140	M	77	85	8	PDD	Y		Y	Y	2		1			1	3				3
141	M	73	80	7	PDD	N	N		N
142	M	67	73	6	PDD	Y		Y	Y	1		2				3			3
143	M	68	81	13	PDD	N	N
144	M	66	72	6	PD-MCI	N	N		N
145	F	76	81	5	PD	Y		Y		1						1				1
146	F	71	84	13	PD	N	N		N
147	F	64	84	20	PDD	Y			Y	1						1		1
148	F	77	84	7	PD-MCI	N	N
149	M	54	76	22	PDD	Y		Y	N			1				1			1
150	M	63	75	12	PDD	N		N
151	M	65	83	18	PDD	N	N
152	F	61	80	19	PD	N		N
153	M	56	63	7	PDD	Y		Y		1						1		1
154	F	66	80	14	PD-MCI	Y		Y	N			2				1	1	2
155	M	62	84	22	PDD	N	N
156	M	65	80	15	PDD	Y			Y	1						1			1
157	M	78	89	11	PD	Y	N		Y			1				1		1
158	F	58	77	19	PD-MCI	N	N		N
159	F	82	87	5	PD-MCI	N			N
160	F	65	89	24	PDD	N			N
161	F	71	81	10	PD-MCI	Y			Y	1						1				1
162	F	48	79	31	PDD	N	N		N
163	F	52	67	15	PD-MCI	N	N	N
164	M	61	77	16	PD	N		N
165	F	N/A	71	N/A	Control	N			N
166	F	N/A	84	N/A	Control	Y		Y				1				1		1
167	M	N/A	77	N/A	Control	Y	Y		Y	1		1				2			1	1
168	F	N/A	74	N/A	Control	N	N
169	F	N/A	68	N/A	Control	N		N
170	F	N/A	81	N/A	Control	N			N
171	F	N/A	84	N/A	Control	N		N
172	M	N/A	90	N/A	Control	N		N
173	F	N/A	97	N/A	Control	Y	Y	Y	N	1		1				2		1	1
174	F	N/A	83	N/A	Control	N	N	N	N
175	M	N/A	74	N/A	DLB	Y			Y			1				1		1
176	F	82	85	3	DLB	N			N
177	F	77	89	12	DLB	N		N
178	F	85	87	2	DLB	N	N
179	F	73	79	6	DLB	N		N
180	M	72	79	7	DLB	Y			Y			1				1		1
181	F	74	82	8	DLB	Y			Y	1						1			1
182	F	82	84	2	DLB	N		N
183	M	82	86	4	DLB	N
184	F	75	78	3	DLB	N		N
185	F	79	85	6	AD	Y			Y	1		1				2			2
186	M	75	78	3	DLB	N	N
187	F	N/A	59	N/A	Control	N		N
188	F	N/A	84	N/A	AD	N		N
189	F	80	93	13	AD	N		N
190	M	77	83	6	AD	Y		Y		1		1				2		1	1
191	F	N/A	74	N/A	Control	Y		Y		1						1		1
192	F	73	80	7	AD	N			N
193	F	75	86	11	AD	N			N
194	M	67	78	11	AD	N			N
195	F	80	86	6	AD	N			N
196	M	83	85	13	AD	N			N
197	F	79	87	8	AD	Y		Y				1				1		1
198	F	85	93	8	AD	N			N
199	F	N/A	89	N/A	Control	N			N
200	f	N/A	95	N/A	Control	Y		Y				1				1			1
201	F	83	89	5	AD	Y		Y		1		1				2		1		1
202	F	N/A	98	N/A	Control	Y			Y	1		2				2	1	1	2
203	F	83	90	7	AD	Y		Y				1				1			1
204	M	76	87	11	AD	Y	Y					1		1		1	1	2
205	M	N/A	73	N/A	Control	N	N
206	M	68	80	12	AD	Y		Y				1				1		1
207	M	89	91	2	AD	Y	Y			1		1			1	2			1	1
208	F	62	76	14	AD	Y	Y			1						1				1
209	M		91		AD	Y	Y					1				1			1
210	M	76	81	5	DLB	N	N
211	M	70	81	12	AD	N	N
212	F	N/A	65	N/A	Control	Y		Y				1				1		1
213	M	69	76	7	AD	N		N
214	M	93	96	3	AD	N	N
215	M	N/A	88	N/A	Control	Y	Y			1						1		1
216	F	N/A	76	N/A	Control	N	N
217	F	67	80	13	AD	N	N
218	F	91	96	5	AD	N		N
219	M	84	85	1	AD	N	N
220	F	N/A	81	N/A	Control	N	N
221	M	N/A	71	N/A	Control	Y	Y			1							1	1
222	M	N/A	94	N/A	Control	Y		Y				1				1			1
223	F	N/A	81	N/A	Control	Y	Y					1				1		1
224	M	N/A	91	N/A	Control	Y	Y			1	1	1			1	3			1	2
225	M	N/A	84	N/A	Control	Y	Y					1				1			1
TOTALS						76	23	37	27

## Sheet: Summary of data
	Anterior	percentage of Ant	Intermediate	percentage of Int	Posterior	percentage of post	Sum of areas	percentages
Subpial	9	0.391304	14	0.378378	9	0.333333	30	0.344828
Subependymal	0	0	0	0	0	0	0	0
Perivasc	7	0.304348	18	0.486486	14	0.518519	37	0.425287
WM	0	0	0	0	0	0	0	0
GM	0	0	0	0	0	0	0	0
comb SP PV	5	0.217391	5	0.135135	3	0.111111	17	0.195402
Comb SP PV SE	1	0.0434783	0	0	0	0	1	0.0114943
Comb GM PV	1	0.0434783	0	0	0	0	1	0.0114943
Comb GM PV SP	0	0	0	0	1	0.037037	1	0.0114943
total cases	23		37		27
TSA	22		35		27		84	0.965517
GFA	2		5		2		9	0.103448
total cases	23	1	37	1	27	1	87	1.06897
Severity by region	Ant		Int		Post
O	12	0.413793	13	0.351351	10	0.322581
F	10	0.344828	20	0.540541	16	0.516129
WS	7	0.241379	4	0.108108	5	0.16129
total	29	1	37	1	31	1
Glial morphologies
TSA pure	67	0.881579
GFA pure	3	0.0394737
Mixed GFA/TSA	6	0.0789474
total	76	1
Severity of deposition
Pure O	25	0.328947
Pure F	28	0.368421
Pure WS	8	0.105263
Mixed Path	15	0.197368
total	76	1
